# Supplementary material for: Yeast Glucan Remodeling Protein Bgl2p: Amyloid Properties and the Mode of Attachment in Cell Wall
Source: Int J Mol Sci. 2024 Dec 22;25(24):13703. doi: 10.3390/ijms252413703 (PMC11677059; doi:10.3390/ijms252413703)
Supplement: Supplementary file 1 [file ijms-25-13703-s001.zip]

Archive with 8 entries (8 files):
- Figure S1.tiff
- Figure S2.tiff
- Figure S3.tiff
- Figure S4.tiff
- Figure S5.tif
- Figure S6.tif
- Figure S7.tiff
- IJMS_Supplemental data.pdf
